# Supplementary material for: Novel Insight into the Composition Differences Between Buffalo and Holstein Milk and Potential Anti-Inflammation and Antioxidant Effect on Caco-2 Cells
Source: Foods. 2024 Dec 4;13(23):3915. doi: 10.3390/foods13233915 (PMC11640712; doi:10.3390/foods13233915)
Supplement: Supplementary file 1 [file foods-13-03915-s001.zip]

Archive with 1 entries (1 files):
- foods-3291330-supplementary.pdf
